# Supplementary material for: Validation of the Epi2SensA Method Using the EpiDerm™ Model for Skin Sensitization Testing Under OECD TG442D
Source: Toxics. 2026 Mar 28;14(4):295. doi: 10.3390/toxics14040295 (PMC13120447; doi:10.3390/toxics14040295)
Supplement: Supplementary file 1 [file toxics-14-00295-s001.zip]

Archive with 1 entries (1 files):
- toxics-4162096-supplementary.xlsx
