# Supplementary material for: Validation of the Epi2SensA Method Using the EpiDerm™ Model for Skin Sensitization Testing Under OECD TG442D
Source: Toxics. 2026 Mar 28;14(4):295. doi: 10.3390/toxics14040295 (PMC13120447; doi:10.3390/toxics14040295)
Supplement: Supplementary file 1 [file toxics-14-00295-s001.zip › toxics-4162096-supplementary.xlsx]

## Sheet: Table S1
Summary data	Summary data per laboratory
					Mattek									Eurofins									BRT									FDSC
RS name	CAS Code	Physical state	RS result	Runs N°	VC	no. valid concs.	max. valid conc.	ATF3	GCLM	DNYJB4	IL8	prediction	Final prediction	VC	no. valid concs.	max. valid conc.	ATF3	GCLM	DNYJB4	IL8	prediction	Final prediction	VC	no. valid concs.	max. valid conc.	ATF3	GCLM	DNYJB4	IL8	prediction	Final prediction	VC	no. valid concs.	max. valid conc.	ATF3	GCLM	DNYJB4	IL8	prediction
2,4- Dinitrochloro-benzene	97-00-7	Solid	S (1A)	Run 1	AOO	4	0.39	0	1	1	0	S	S	AOO	3	0.195	0	1	1	0	S	S	AOO	4	0.39	0	1	1	0	S	S
				Run 2	AOO	4	0.39	0	1	1	0	S		AOO	3	0.195	0	1	1	0	S		AOO	3	0.39	1	1	1	0	S
				Run 3	AOO	3	0.195	1	1	1	0	S		AOO	4	0.39	1	1	1	1	S		AOO	2	0.39	0	1	1	0	S
p-phenylene-diamine	106-50-3	Solid	S (1A)	Run 1	EtOH	4*	3.125	0	1	1	0	S	S	AOO	2	0.78	0	1	1	0	S	S	AOO	3	1.56	0	1	1	0	S	S
				Run 2	AOO	2*	3.125	0	1	1	0	S		AOO	1	0.781	0	1	1	0	S		AOO	3	1.56	0	1	1	1	S
				Run 3	AOO	4	1.25	0	1	1	0	S		EtOH	2	0.78	0	1	1	0	S		AOO	2	1.56	0	1	1	1	S
Metol	55-55-0	Solid	S (1A)	Run 1	DW	3	3.12	1	1	0	0	S	S	DW	2	0.78	1	1	1	1	S	S	DW	3	3.13	1	1	1	0	S	S	DW	3	1.56	1	1	1	0	S
Tetrachloro-salicylanilide	1154-59-2	Solid	S(1A)	Run 1	AOO	2	0.78	1	1	0	1	S	S	AOO	1	0.39	1	0	0	1	S	S	AOO	4	3.125	1	1	1	1	S	S	AOO	4	3.125	1	0	1	1	S
Lauryl galate	1166-52-5	Solid	S(1A)	Run 1	AOO	4	25	0	1	0	0	NS	NS	AOO	4	50	0	0	0	0	NS	NS	AOO	4	25	0	0	0	0	NS	NS
				Run 2	AOO	3	12.5	0	0	0	0	NS		AOO	4	25	0	0	0	0	NS		AOO	4	12.5	0	0	0	0	NS
				Run 3	AOO	4	12.5	0	0	0	1	NS		AOO	4	50	0	0	0	0	NS		AOO	4	25	0	0	1	0	NS
Methyl heptine carbonate	111-12-6	Liquid	S (1A)	Run 1	AOO	4	100	1	1	1	0	S	S	AOO	4	100	1	1	1	0	S	S	AOO	4	100	1	1	1	0	S	S
				Run 2	AOO	4	3.125	0	1	1	0	S		AOO	4	100	1	1	1	0	S		AOO	4	3.125	0	0	0	0	NS
				Run 3	AOO	4	3.125	0	1	1	0	S		AOO	4	3.125	0	1	1	0	S		AOO	4	3.13	0	1	1	1	S
Isoeugenol	97-54-1	Liquid	S (1A)	Run 1	AOO	2	0.78	1	0	1	0	S	S	AOO	3*	1.56	1	1	1	0	S	S	AOO	3	1.56	1	1	1	0	S	S	AOO	3	1.56	1	1	1	0	S
Glyoxal 40% solution in water	107-22-2	Liquid	S (1A)	Run 1	DW	1	6.25	1	1	1	1	S	S	DW	3	50	1	0	1	1	S	S	DW	3	0.25	1	0	1	0	S	S
				Run 2	DW	3	25	1	1	1	1	S		DW	2	25	1	1	1	1	S		DW	2	25	1	0	0	1	S
				Run 3	DW	2	12.5	1	1	0	0	S		DW	2	12.5	1	1	1	1	S		DW	3	25	1	1	1	1	S
Abietic acid	514-10-3	Solid	S (1B)	Run 1	AOO	4	12.5	0	1	1	1	S	S	AOO	3	6.25	0	1	1	1	S	S	AOO	4	12.5	0	1	1	1	S	S
				Run 2	AOO	4	12.5	0	1	1	1	S		AOO	4	12.5	0	1	1	1	S		AOO	2	0.125	0	1	1	0	S
				Run 3	AOO	4	12.5	0	1	1	0	S		AOO	4	12.5	1	1	1	1	S		AOO	4	6.25	0	1	1	0	S
Dibutyl aniline	613-29-6	Liquid	S (1B)	Run 1	AOO	4	100	0	1	1	0	S	S	AOO	4	100	0	0	0	0	NS	NS	AOO	4	100	0	1	1	0	S	S	AOO	4	100	0	0	0	0	NS
Amyl cinnamic aldehyde	122-40-7	Liquid	S (1B)	Run 1	AOO	4	100	1	1	1	1	S	S	AOO	4	100	0	0	1	1	S	S	AOO	4	100	1	0	1	1	S	S	AOO	4	100	0	0	1	1	S
Benziso-thiazolinone	2634-33-5	Solid	S (1B)	Run 1	AOO	3*	0.195	0	1	1	0	S	S	AOO	2	0.098	0	1	0	0	NS	NS	AOO	2	0.098	0	1	1	0	S	S
				Run 2	AOO	3*	0.195	0	1	1	0	S		AOO	3	0.098	0	0	0	0	NS		AOO	1	0.049	0	1	1	0	S
				Run 3	AOO	2	0.098	0	1	1	0	S		AOO	3	0.195	0	1	1	0	S		AOO	3	0.004	0	1	1	0	S
Imidazolidinyl urea	39236-46-9	Solid	S (1B)	Run 1	DW	3	25	1	0	1	1	S	S	EtOH	4	50	1	0	1	1	S	S	DW	2	12.5	0	0	1	1	S	S	DW	4	50	1	0	1	1	S
Farnesol	4602-84-0	Liquid	S (1B)	Run 1	AOO	4	100	1	0	1	1	S	S	AOO	3	100	0	0	0	0	NS	S	AOO	4	1	1	0	1	1	S	S
				Run 2	AOO	3	100	1	0	1	1	S		AOO	3	50	1	1	1	0	S		AOO	4	100	1	0	1	1	S
				Run 3	AOO	3	100	1	1	1	1	S		AOO	4	100	1	0	1	1	S		AOO	4	100	1	0	1	1	S
Cetrimide	57-09-0	Solid	NS	Run 1	EtOH	4	3.125	0	0	0	0	NS	NS	EtOH	2	0.78	0	0	0	0	NS	NS	EtOH	4	3.13	0	1	1	0	S	NS
				Run 2	EtOH	4	3.125	0	0	0	1	NS		EtOH	2	0.78	0	0	0	0	NS		EtOH	4	3.13	0	0	0	0	NS
				Run 3	EtOH	2	0.39	0	1	1	0	S		EtOH	3	1.56	0	0	0	1	NS		EtOH	1	3.13	0	0	0	0	NS
Lactic acid	50-21-5	Liquid	NS	Run 1	DW	2	12.5	0	0	0	0	NS	NS	DW	3	100	0	0	0	0	NS	NS	DW	3	100	0	0	0	0	NS	NS
				Run 2	DW	3	100	0	0	0	0	NS		DW	2	12.5	0	0	0	1	NS		DW	1	100	0	0	0	0	NS
				Run 3	DW	2	12.5	0	0	0	0	NS		DW	3	100	0	0	0	0	NS		DW	3	100	0	0	0	0	NS
Benzyl butyl phthalate	85-68-7	Liquid	NS	Run 1	AOO	3	100	0	0	0	0	NS	NS	AOO	4	100	0	0	0	0	NS	NS	AOO	4	100	0	0	0	1	NS	NS	AOO	4	100	0	0	0	0	NS
Diethyl phthalate	84-66-2	Liquid	NS	Run 1	AOO	4	100	0	0	0	0	NS	NS	AOO	4	100	0	0	0	0	NS	NS	AOO	4	100	0	0	1	0	NS	NS
				Run 2	AOO	4	100	0	0	1	0	NS		AOO	4	100	0	0	0	0	NS		AOO	1	100	0	0	1	0	NS
				Run 3	AOO	3	100	0	0	0	0	NS		AOO	4	100	0	0	1	0	NS		AOO	3	100	0	0	0	0	NS
Hexane	110-54-3	Liquid	NS	Run 1	AOO	4	100	0	0	0	0	NS	NS	AOO	4	100	0	0	0	0	NS	NS	AOO	1	100	0	0	0	0	NS	NS
				Run 2	AOO	4	100	0	0	0	0	NS		AOO	4	100	0	0	0	0	NS		AOO	4	100	0	0	0	0	NS
				Run 3	AOO	4	100	0	0	0	0	NS		AOO	4	100	0	0	0	0	NS		AOO	4	100	0	0	0	0	NS
1-Iodehexane	638-45-9	Liquid	NS	Run 1	AOO	1	6.25	0	1	0	0	NS	NS	AOO	1	50	0	1	1	0	S	S	AOO	4	100	1	1	1	1	S	S	AOO	4	100	0	1	1	1	S
RS: reference substances; VC: vehicle control: S: sensitiser; NS: non-sensitiser; * changed due to viability (>60%); 1:gene induction exceeding its cut-off value, 0: gene induction below or equal to the cut-off value
Prediction per laboratory
RS name	CAS Code	LLNA	Human	Mattek	Eurofins	BRT	FDSC
2,4- Dinitrochloro-benzene	97-00-7	S (1A)	S (1A)	S	S	S	NT
p-phenylene-diamine	106-50-3	S (1A)	S (1A)	S	S	S	NT
Metol	55-55-0	S (1A)	NA	S	S	S	S
Tetrachloro-salicylanilide	1154-59-2	S(1A)	S (1A)	S	S	S	S
Lauryl galate	1166-52-5	S(1A)	NA	NS	NS	NS	NT
Methyl heptine carbonate	111-12-6	S (1A)	S (1A)	S	S	S	NT
Isoeugenol	97-54-1	S (1A)	S (1B)	S	S	S	S
Glyoxal 40% solution in water	107-22-2	S (1A)	S (1A)	S	S	S	NT
Abietic acid	514-10-3	S (1B)	NA	S	S	S	NT
Dibutyl aniline	613-29-6	S (1B)	NA	S	NS	S	NS
Amyl cinnamic aldehyde	122-40-7	S (1B)	NA	S	S	S	S
Benzisothiazolinone	2634-33-5	S (1B)	NA	S	NS	S	NT
Imidazolidinyl urea	39236-46-9	S (1B)	S (1B)	S	S	S	S
Farnesol	4602-84-0	S (1B)	S (1B)	S	S	S	NT
Cetrimide	57-09-0	NS	NA	NS	NS	NS	NT
Lactic acid	50-21-5	NS	NA	NS	NS	NS	NT
Benzyl butyl phthalate	85-68-7	NS	NA	NS	NS	NS	NS
Diethyl phthalate	84-66-2	NS	NA	NS	NS	NS	NT
Hexane	110-54-3	NS	NS	NS	NS	NS	NT
1-Iodehexane	638-45-9	NS	NA	NS	S	S	S
RS: reference substances; S: sensitiser; NS: non-sensitiser; NT: not tested; NA: not available
Predictivity compared to in vivo LLNA values
	Mattek		Eurofins		BRT		Average
LLNA results	S	NS	S	NS	S	NS	S	NS
S (14)	13	1	11	3	13	1	37	5
NS (6)	0	6	1	5	1	5	2	16
Sensitivity	0.928571		0.785714		0.928571		0.880952
Specificity	1		0.833333		0.833333		0.888889
Accuracy	0.95		0.8		0.9		0.883333
Balanced Accuracy	0.964286		0.809524		0.880952		0.884921

## Sheet: Table S2
Overview of run validity
Lab	Run	AOO: replicates			DW: replicates			50% EtOH: replicates			PC1 viability		PC2 viability		PC1 validity				PC2 validity
															ATF3 (Imax)		IL8 (Imax)		GCLM (Imax)		DNAJB4 (Imax)
		1	2	3	1	2	3	1	2	3	mean	SD	mean	SD	mean	SD	mean	SD	mean	SD	mean	SD
MAT	1	100.2	99.4	100.4	na	na	na	na	na	na	99.9	0.8	99	1.2	45.5	39.9	6.7	5.2	3	1.2	7.5	2.6
MAT	2	99.6	100.3	100.2	na	na	na	97.7	102	100.2	96.1	1.4	96.1	1.9	14.1	2.1	3.9	0.5	5.5	1.7	5.8	2.1
MAT	2b	98.7	100.4	100.9	na	na	na	100.3	101.1	98.6	100.3	1.3	98.2	4.1	44.9	12	23	8.4	5.4	1.2	6.2	1.6
MAT	3	100.4	101.6	98	100.5	99.9	99.6	na	na	na	100.7	1	100.5	1	17	8.9	23.3	14.1	3.4	1.8	6.3	4.7
MAT	4	96.9	103	100.1	na	na	na	na	na	na	101.8	0.6	103.3	0.2	62.9	39.5	65.9	80.4	5.8	0.5	3.5	0.7
MAT	5	99.9	100.7	99.4	101	98.2	100.9	na	na	na	100.2	0.7	98.7	1.9	32.2	14.2	9.6	3	7.1	1.9	9.7	0.8
MAT	6	101.6	101.6	96.8	100.2	101.1	98.6	na	na	na	99.8	1.6	99.3	1.1	62.7	27.8	30.3	13.5	8.6	3.9	6.6	3.1
MAT	7	99	99.9	101	102.4	108.7	88.8	102.3	96.7	101	100.8	2.3	98.3	1.7	17.7	14.4	7.3	6.2	5.3	0.4	5.8	0.9
MAT	8	100.7	100.3	99	98.6	101	100.4	na	na	na	95.7	2.5	95.8	2.8	38.4	11.4	17.4	4	4.4	0.5	4.1	0.1
MAT	9	100.6	102.7	96.7	na	na	na	99.2	101.2	99.6	99.6	1.8	99.6	1.7	42.1	9.5	10.9	1.1	2.3	1.8	2.2	1.9
MAT	10	101.8	99.6	98.6	na	na	na	na	na	na	98.8	1.4	97	1.4	55.2	14.6	46.7	7.7	9.2	0.7	10	1.9
MAT	11	100.3	100.1	99.7	88.8	104.5	106.7	99.6	99.6	100.8	98.3	0.9	98.9	0.8	44.2	12.7	15.3	2.1	6.4	0.5	8.6	1.4
EUR	1b	102.9	104.3	92.8	na	na	na	na	na	na	90.6	5.7	98.9	3.6	49.7	28.4	17.3	9.4	4.4	0.4	3.6	0.4
EUR	2	96.7	106.5	96.8	na	na	na	na	na	na	91.8	3.4	102.2	3.4	30.8	5.4	13.9	3.9	3.3	0.3	4.5	1.1
EUR	3	98.5	103.6	97.9	84.4	106.3	109.3	na	na	na	96.4	1.8	100.8	2.2	31.5	10.9	20.1	8.8	2.1	0.3	2.5	0.6
EUR	4	99.5	97	103.4	na	na	na	na	na	na	95.7	2.2	100.2	3.7	40	13.5	8.2	3.1	2.8	0.3	5.2	1.1
EUR	5	102.5	89	108.5	na	na	na	na	na	na	106.9	4.3	112.5	1.8	23.9	0.8	12.8	4.4	5.4	0.9	5.4	1.5
EUR	6	100.6	103	96.4	100.4	100	99.6	na	na	na	98.5	1.8	99.2	5.1	34.1	16.3	16.9	4.7	3.2	0.4	5.5	1
EUR	7	98	99.6	102.4	100.1	102.1	97.8	104	93.3	102.7	95	7.4	88.9	8.1	39.6	25.2	16.5	10	3.7	0.3	5.1	0.8
EUR	8	98.7	101.8	99.6	na	na	na	na	na	na	100.4	2.9	97.1	4.9	13.7	2.7	2.6	0.7	1	0.4	6.4	4.9
EUR	8b	101.1	102.6	96.3	98.1	101.7	100.2	na	na	na	100.5	1	97.8	3	83.6	36	62.4	24.1	5.4	2.2	7	0.1
EUR	9	100.7	100.4	98.9	na	na	na	102.2	101.3	96.5	96.7	3.9	98.5	4.3	77.5	27.1	54.9	39.9	3.4	0.5	4.4	0.2
EUR	10	93.6	103.1	103.4	na	na	na	101.4	99.6	99	96.7	0.9	101.7	1.8	103.2	9.1	82.5	9.7	4.6	0.7	5.3	1.2
EUR	10b	101.3	102.7	96	na	na	na	na	na	na	100.1	1.3	97.4	3.4	83.6	36	62.4	24.1	5.4	2.2	7	0.1
EUR	11	97.7	103.2	99.1	100.9	99.5	99.5	100.4	97	102.6	99.9	1.9	101.9	2.2	83.8	82.8	44.4	49.5	3.9	0.7	7.1	1.7
BRT	1	101.6	100.3	98	na	na	na	na	na	na	99.8	1	96.7	3.3	60.6	35.9	40.9	25.3	4.6	1.7	9.4	2.1
BRT	2	102	100.3	97.7	na	na	na	na	na	na	100	1	98.9	0.2	56.2	32.7	41	27	0.9	0.6	0.8	0.1
BRT	2b	97.2	102.3	100.5	na	na	na	na	na	na	100.7	1.5	100.8	2.2	29.9	10.3	27.2	2.6	11.4	2.6	31	10.7
BRT	3	101	99.4	99.5	na	na	na	na	na	na	100.4	2.2	100.7	1.5	1.3	0.4	2.7	0.4	3.2	1.1	9.7	3.7
BRT	3b	99.2	100.5	100.3	101.2	98	100.8	na	na	na	99	0.6	101.6	0.4	18	9.2	12.3	5.6	2.1	0.8	6.7	0.9
BRT	4	100.4	99.1	100.4	na	na	na	na	na	na	99.2	0.6	99.1	2.1	36.5	14.5	15.1	3.7	4.3	0.3	6.9	2.1
BRT	5	99.6	100.6	99.8	100.1	100.4	99.5	na	na	na	97.3	0.5	99.1	2	17	13.3	8.1	6.4	3.8	0.5	5.8	0.7
BRT	6	100.9	100.5	98.6	99.9	100.3	99.8	na	na	na	99.5	1.1	98.7	1.4	25.3	30.3	61.9	38.9	3.6	1.4	6.2	0.8
BRT	7	102.7	95.1	102.2	99.8	100.3	99.9	100.6	101.6	97.8	100.5	0.7	101	2.9	52.8	10.6	23.2	8.7	8.3	1.8	8.4	5.7
BRT	8	98.8	101.8	99.4	101	98.7	100.2	na	na	na	100	0.8	100.8	1.7	34.2	2.5	18.1	2.5	5.7	0.8	10.6	1.3
BRT	9	100.7	98.2	101.1	na	na	na	100.5	100.7	98.9	99	2.6	100.6	1.1	55.1	16.1	19.3	6.7	3.7	0.6	6.8	0.6
BRT	10	101.9	100.4	97.7	na	na	na	na	na	na	98.9	1.4	98.6	1.2	30.4	28.2	15.3	14	5	0.6	7.9	1.1
BRT	11	102	101.7	96.3	100.4	101.1	98.5	99.6	100.6	99.8	99.7	0.6	100.1	1.1	64.2	29.7	45.4	13.1	15.3	8.8	20.1	18.9
FDS	1	100.6	99.3	100.1	101	98.2	100.7	na	na	na	100	0.7	99.9	1.3	49.5	15.4	5.6	1.9	4.9	0.8	7.4	2.9
FDS	2	99.9	99.9	100.2	99.3	99.2	101.5	na	na	na	98.8	2.2	98.7	2.4	55.7	45.9	48.7	36.2	4	0.5	7.7	0.8
orange: invalid run
red: positive control (PC) invalid
yellow: viability of negative control (NC) tissues < 95%
PC1: Clotrimazole; PC2: 4-NBB; AOO: Acetone olive oil; DW: distilled water
A run was considered valid if the following acceptance criteria were met:
• The tissue viability of at least two of the tissues exposed to the vehicle control was ≥95%.
• Mean tissue viability of both positive controls was ≥80%.
• For the positive control 1.56 w/v% clotrimazole, the mean values of fold induction for ATF3 and IL-8 exceeded the cut-off value.
• For the positive control 0.10 w/v% 4NBB, the mean values of fold induction for GCLM and DNAJB4 exceeded the cut-off value.
